# Supplementary material for: Specificity and recognition of the ADP-ribosyl-ubiquitin modification in the DNA damage response
Source: PLoS Biol. 2026 Apr 2;24(4):e3003747. doi: 10.1371/journal.pbio.3003747 (PMC13061329; doi:10.1371/journal.pbio.3003747)
Supplement: S1 Data — Luminescence data collected for AMP-Glo assays in S2 Fig. Data show triplicate raw data and background-subtracted data used in plots. (XLSX) [file pbio.3003747.s005.xlsx]

## Sheet: Supplemental Figure 2B
Supplemental Figure 2B
80725	Glu-ADPr
Buffer only (+NudT5)	ARH1 p132	PARP14 MD1 *8	PARP14 MD1 mutant G832E	SARS MAC1	hTARG1
5470.8	6923.39	34286.8	7083.74	32277.7	26269.3		Raw values
8772.15	7385.58	35371.6	9290.93	40587.7	26052.3
8913.63	6942.26	34305.7	8526.9	45926.4	18572.4
7718.86	-795.466	26568	-635.115	24558.9	18550.4		Normalised values
	-333.278	27652.7	1572.07	32868.8	18333.5
	-776.602	26586.8	808.044	38207.6	10853.6

## Sheet: Supplemental Figure 2C
Supplemental Figure 2C
190825
Buffer only (+NudT5)	hTARG1	hARH1 WT		Raw Values
2150.94	2045.73	92081.3
2805.57	2969.23	92817.7
2010.66	2747.12	97517.1
2322.39	-276.66	89758.9		Normalised values
	646.841	90495.3
	424.733	95194.7
